# Supplementary material for: Influence of Pd Coating Thickness and Pd Content in Sn-Based Solders on Interfacial IMC Formation and Microstructural Evolution in Solder/Ni Joints
Source: Materials (Basel). 2026 Jan 28;19(3):526. doi: 10.3390/ma19030526 (PMC12898616; doi:10.3390/ma19030526)
Supplement: Supplementary file 1 [file materials-19-00526-s001.zip]

Archive with 1 entries (1 files):
- materials-4117072-supplementary.pdf
